# Supplementary material for: A new anchialine Stephos Scott from the Yucatan Peninsula with notes on the biogeography and diversity of the genus (Copepoda, Calanoida, Stephidae)
Source: Zookeys. 2017 Apr 26;(671):1–17. doi: 10.3897/zookeys.671.12052 (PMC5523207; doi:10.3897/zookeys.671.12052)
Supplement: XML Treatment for Stephos fernandoi [file zookeys.671.12052-treatment1.xml]

<!DOCTYPE tp:taxon-treatment
  PUBLIC "-//TaxonX//DTD Taxonomic Treatment Publishing DTD v0 20100105//EN" "tax-treatment-NSO.dtd">
<tp:taxon-treatment xmlns:tp="http://www.plazi.org/taxpub"><tp:treatment-meta><kwd-group><label>Taxon classification</label><kwd><named-content xmlns:xlink="http://www.w3.org/1999/xlink" content-type="kingdom">Animalia</named-content></kwd><kwd><named-content xmlns:xlink="http://www.w3.org/1999/xlink" content-type="order">Calanoida</named-content></kwd><kwd><named-content xmlns:xlink="http://www.w3.org/1999/xlink" content-type="family">Stephidae</named-content></kwd></kwd-group><mixed-citation publication-type="journal"><person-group><name><surname>Suárez-Morales</surname><given-names>Eduardo</given-names></name><name><surname>Gutiérrez-Aguirre</surname><given-names>Martha A.</given-names></name><name><surname>Cervantes-Martínez</surname><given-names>Adrián</given-names></name><name><surname>Iliffe</surname><given-names>Thomas M.</given-names></name></person-group><article-title>A new anchialine <italic><tp:taxon-name><tp:taxon-name-part taxon-name-part-type="genus" reg="Stephos">Stephos</tp:taxon-name-part></tp:taxon-name></italic> Scott from the Yucatan Peninsula with notes on the biogeography and diversity of the genus (<tp:taxon-name><tp:taxon-name-part taxon-name-part-type="subclass">Copepoda</tp:taxon-name-part></tp:taxon-name>, <tp:taxon-name><tp:taxon-name-part taxon-name-part-type="order">Calanoida</tp:taxon-name-part></tp:taxon-name>, <tp:taxon-name><tp:taxon-name-part taxon-name-part-type="family">Stephidae</tp:taxon-name-part></tp:taxon-name>)</article-title><source>Zookeys</source><day>26</day><month>4</month><year>2017</year><volume>2017</volume><issue>671</issue><fpage>1</fpage><lpage>17</lpage><pub-id pub-id-type="doi">10.3897/zookeys.671.12052</pub-id></mixed-citation></tp:treatment-meta><tp:nomenclature><tp:taxon-name>
                  <tp:taxon-name-part taxon-name-part-type="genus" reg="Stephos">Stephos</tp:taxon-name-part>
                  <tp:taxon-name-part taxon-name-part-type="species" reg="fernandoi">fernandoi</tp:taxon-name-part>
                  <object-id xmlns:xlink="http://www.w3.org/1999/xlink" content-type="zoobank" xlink:type="simple">http://zoobank.org/DD961DAC-CECF-49A2-86D7-30A9E13270A1</object-id>
                </tp:taxon-name><tp:taxon-status xmlns:xlink="http://www.w3.org/1999/xlink" xlink:type="simple">sp. n.</tp:taxon-status><xref ref-type="fig" rid="F1">Figures 1</xref><xref ref-type="fig" rid="F2">, 2</xref><xref ref-type="fig" rid="F3">, 3</xref><xref ref-type="fig" rid="F4">, 4</xref></tp:nomenclature><tp:treatment-sec sec-type="material" id="SECID0ECOAC"><title>Material examined.</title><p>Holotype. One adult ♀, collected on 6 July 2014 from the anchialine cave of Cenote Tres Potrillos, Cozumel Island (<named-content xmlns:xlink="http://www.w3.org/1999/xlink" content-type="dwc:verbatimCoordinates" xlink:type="simple"><named-content content-type="geo-json" specific-use="{&#34;type&#34;:&#34;Point&#34;,&#34;coordinates&#34;:[-86.987333,20.450889]}" id="NCID0ELOAC" xlink:type="simple">20°27'3.2"N, 86°59'14.4"W</named-content></named-content>), Quintana Roo, Mexico. Specimen dissected on slide deposited in the collection of Zooplankton of El Colegio de la Frontera Sur (<named-content xmlns:xlink="http://www.w3.org/1999/xlink" content-type="dwc:institutional_code" xlink:type="simple">ECOSUR</named-content>) in Chetumal, Mexico, under number <abbrev xmlns:xlink="http://www.w3.org/1999/xlink" content-type="institution" xlink:title="El Colegio de la Frontera Sur en Chetumal" id="ABBRID0EVOAC" xlink:type="simple">ECO-CHZ</abbrev>-09411. Allotype: one adult ♂, collected on same date and site, specimen dissected (<abbrev xmlns:xlink="http://www.w3.org/1999/xlink" content-type="institution" xlink:title="El Colegio de la Frontera Sur en Chetumal" id="ABBRID0E1OAC" xlink:type="simple">ECO-CHZ</abbrev>-09412). Paratypes: four dissected adult ♀♀, one dissected adult ♂, slides (<abbrev xmlns:xlink="http://www.w3.org/1999/xlink" content-type="institution" xlink:title="El Colegio de la Frontera Sur en Chetumal" id="ABBRID0E6OAC" xlink:type="simple">ECO-CHZ</abbrev>-09413), two undissected ♀♀, eight undissected ♂♂ (<abbrev xmlns:xlink="http://www.w3.org/1999/xlink" content-type="institution" xlink:title="El Colegio de la Frontera Sur en Chetumal" id="ABBRID0EEPAC" xlink:type="simple">ECO-CHZ</abbrev>-09414), and three undissected ♀♀, three ♂♂ (<named-content xmlns:xlink="http://www.w3.org/1999/xlink" content-type="dwc:institutional_code" xlink:type="simple">USNM</named-content>-1422288), all from same date and site, ethanol-preserved, vials.</p></tp:treatment-sec><tp:treatment-sec sec-type="description" id="SECID0EOPAC"><title>Descriptions.</title><p>
                  <italic>Female</italic>. Mean length of prosome: 0.343 mm (<italic>n</italic> = 13); total length including caudal rami = 0.475 mm (<italic>n</italic> = 13). Body with typical calanoid shape, relatively robust in lateral and dorsal views, prosome 5-segmented, widest at first pedigerous somite (Figs <xref ref-type="fig" rid="F1">1A</xref>, <xref ref-type="fig" rid="F4">4A, B</xref>). Cephalosome and first pedigerous somite completely separate, fourth and fifth pedigerous somites fused, with posterolateral corners rounded, moderately produced, symmetrical (Fig. <xref ref-type="fig" rid="F4">4A</xref>). Rostrum weakly developed, represented by small medial expansion, rostral points absent (Fig. <xref ref-type="fig" rid="F4">4C</xref>). Urosome 4-segmented, representing 31% of total body length. Genital double-somite relatively long, almost 40% of urosome, barrel-shaped, symmetrical, weakly expanded mid-ventrally, expansion associated with genital field (Fig. <xref ref-type="fig" rid="F2">2J</xref>). Single gonopore opening ventrally at proximal 1/3 of somite; adjacent ventral surface of somite ornamented with 4 slender spiniform elements (arrowed in Fig. <xref ref-type="fig" rid="F4">4E</xref>) inserted at each side of simple, transverse genital operculum. Anal somite shortest of urosome, subrectangular, about 10% of urosome length, cuticular ornamentations absent on dorsal and ventral surfaces (Figs <xref ref-type="fig" rid="F2">2J</xref>, <xref ref-type="fig" rid="F4">4F</xref>).</p><fig id="F1" position="float" orientation="portrait"><label>Figure 1.</label><caption><p>
                      <italic><tp:taxon-name><tp:taxon-name-part taxon-name-part-type="genus" reg="Stephos">Stephos</tp:taxon-name-part> <tp:taxon-name-part taxon-name-part-type="species" reg="fernandoi">fernandoi</tp:taxon-name-part></tp:taxon-name></italic> sp. n., adult female from Cozumel, Mexico. <bold>A</bold> habitus, lateral view <bold>B</bold> antennule, segments 1–16 <bold>C</bold> antennule segments 17–24 <bold>D</bold> antennule segment 24 showing apical process <bold>E</bold> antenna <bold>F</bold> mandibular palp <bold>G</bold> gnathal base <bold>H</bold> maxillule <bold>I</bold> maxilla. Scale bars: <bold>A</bold> 100 μm; <bold>D</bold> 10 μm; <bold>B, C, E–I</bold> 20 μm.</p></caption><graphic xmlns:xlink="http://www.w3.org/1999/xlink" xlink:href="zookeys-671-001-g001.jpg" position="float" orientation="portrait" xlink:type="simple" id="oo_133522.jpg"/></fig><p>Caudal rami subrectangular, symmetrical, length/width ratio = 1.6–1.7, armed with 6 caudal setae (II-VII) (Fig. <xref ref-type="fig" rid="F4">4F</xref>). Inner margin naked except for displaced dorsal seta (VII) inserted on proximal 1/4 of inner margin, seta reaching beyond distal margin of ramus (Fig. <xref ref-type="fig" rid="F4">4F</xref>). Caudal seta I absent, seta II (Fig. <xref ref-type="fig" rid="F4">4F</xref>) reduced, inserted near base of seta III. Terminal setae III-VI well developed. All ramal setae biserially plumose.</p><p>
                  <italic>Antennule</italic> (Fig. <xref ref-type="fig" rid="F1">1B–D</xref>) 24-segmented, reaching posterior margin of preanal somite. Armature per segments as follows: segmental number (ancestral segment, setae (s) + aesthetasc (ae)): 1(I-II, 3s); 2(III-IV,4s + ae), 3(V, 2s), 4(VI, 2s), 5(VII, 2s), 6(VIII, 1s + ae), 7(IX, 2s), 8(X-XI, 3s), 9 (XII, 1s+ae), 10 (XIII, 1s), 11(XIV, 2s + ae), 12(XV, 2s), 13(XVI, 2s + ae), 14(XVII, 1s), 15(XVIII, 1s), 16(XIX, 1s), 17(XX, 1s), 18(XXI,1s + ae), 19 (XXII,1s), 20(XXIII,1s), 21(XXIV,2s +1s), 22(XXV,1s +1s), 23(XXVI, 1s +1s), 24(XXVII-XXVIII, 3s + ae) (Figs <xref ref-type="fig" rid="F1">1B–D</xref>). One of the setal elements on segment 12 spiniform (arrow in Fig. <xref ref-type="fig" rid="F4">4D</xref>). Distal segment with apical acute process present in some specimens (Fig. <xref ref-type="fig" rid="F1">1D</xref>).</p><p>
                  <italic>Antenna</italic> (Fig. <xref ref-type="fig" rid="F1">1E</xref>) biramous, with exopod longer than endopod. Coxa armed with one seta. Basis with two distal subequal setae on medial margin. Endopod 2-segmented, first segment long, cylindrical, with short seta inserted at 2/3 of medial margin; distal portion of terminal segment with two lobes, proximal lobe with 8 setae; distal lobe with single short, lateral seta plus five long terminal setae. Exopod indistinctly 7-segmented, first segment with one long seta, second segment longest, armed with <!--PageBreak-->three setae, one proximal, one medial and one on distal position. Segments 3–6 with 1, 2, 1, 1 setae, respectively. Distal segment with crown of three long, terminal setae, subequal in length and diameter.</p><!--PageBreak--><p>
                  <italic>Mandible</italic> (Fig. <xref ref-type="fig" rid="F1">1G</xref>) with gnathobase armed with four large monocuspid ventral teeth plus three smaller bicuspid teeth, dorsal monocuspid tooth, and short dorsal seta. Serial teeth distinctly separated from large ventralmost tooth by diastema. Palp biramous (Fig. <xref ref-type="fig" rid="F1">1F</xref>), basis robust, armed with four subequal setae inserted on medial margin. Endopod short, 2-segmented; proximal segment with two short and one long setae, outer margin protuberant; distal segment subrectangular, with 10 setae, one reduced. Exopod indistinctly 5-segmented, armed with 1, 1, 1, 1, 2 setae.</p><p>
                  <italic>Maxillule</italic> (Fig. <xref ref-type="fig" rid="F1">1H</xref>) with praecoxal arthrite bearing nine spiniform marginal setae. Coxal epipodite with nine setae, coxal endite with two setae. Basis with proximal endite bearing four setae, distal basal endite armed with five setae. Endopod reduced, not articulated to basis, indistinctly 3-segmented, proximal segment with four setae, second segment with two setae, distal segment with six. Exopod oblong, with ten subequal setae.</p><p>
                  <italic>Maxilla</italic> (Fig. <xref ref-type="fig" rid="F1">1I</xref>) indistinctly 6-segmented including precoxa, coxa, allobasis and 3-segmented endopod. Praecoxal and coxal endites with 5, 3, 3, 3 setae, distal coxal endite with two stout spinulated setae. Basal endite of allobasis with 3 setae, incorporated endopodal segment with single seta. Free endopodal segments armed with 1, 1, 3 setae.</p><p>
                  <italic>Maxilliped</italic> (Fig. <xref ref-type="fig" rid="F2">2A</xref>) indistinctly nine-segmented, precoxa and coxa partially fused, precoxa unarmed, with cluster of spinules. Coxa with three groups of setae, proximal endite with 1 seta, middle endite with two, distal with two. Basis ornamented with row of short spinules; armed with 3 setae, one shorter than the rest. Endopod six-segmented, armed as follows: 2, 4, 4, 2, 2, 4. Basal and endopodal setae slender, distally attenuated.</p><p>
                  <italic>Legs 1-4</italic> (Fig. <xref ref-type="fig" rid="F2">2B–E</xref>) biramous, increasing in size posteriorly. First swimming leg (Fig. <xref ref-type="fig" rid="F2">2B</xref>) with three-segmented exopod and one-segmented endopod; coxa subrectangular, with short outer coxal seta not reaching distal margin of basal segment; row of spinules at insertion of coxal seta. Basipod with long, recurved inner plumose seta reaching beyond distal margin of third exopodal segment; outer basipodal seta slender. Endopod with outer knob ornamented with 1–3 minute apical setules (Fig. <xref ref-type="fig" rid="F2">2B, G</xref>). First exopodal segment with row of spinules. Outer spine on third exopodal segment elongate, spine shorter in some specimens (arrowed in Fig. <xref ref-type="fig" rid="F2">2F</xref>). Second leg with two-segmented endopod (Fig. <xref ref-type="fig" rid="F2">2C</xref>), legs 3 and 4 with three-segmented exopods and endopods, with articulate setae (Fig. <xref ref-type="fig" rid="F2">2D, E</xref>). Armature formula of legs 1–4 as in Table <xref ref-type="table" rid="T1">1</xref>.</p><fig id="F2" position="float" orientation="portrait"><label>Figure 2.</label><caption><p>
                      <italic><tp:taxon-name><tp:taxon-name-part taxon-name-part-type="genus" reg="Stephos">Stephos</tp:taxon-name-part> <tp:taxon-name-part taxon-name-part-type="species" reg="fernandoi">fernandoi</tp:taxon-name-part></tp:taxon-name></italic> sp. n., adult female from Cozumel, Mexico. <bold>A</bold> maxilliped <bold>B</bold> leg 1 <bold>C</bold> leg 2 <bold>D</bold> leg 3 <bold>E</bold> leg 4 <bold>F</bold> leg 1 exopod, another specimen showing reduced outermost apical spine (arrow) <bold>G</bold> leg 1 endopod, another specimen <bold>H</bold> male leg 1 <bold>I</bold> female leg 5, anterior view <bold>J</bold> fifth pedigerous somite and urosome, lateral view. Scale bars: <bold>A–I</bold> 20 μm; <bold>J</bold> 50 μm.</p></caption><graphic xmlns:xlink="http://www.w3.org/1999/xlink" xlink:href="zookeys-671-001-g002.jpg" position="float" orientation="portrait" xlink:type="simple" id="oo_133523.jpg"/></fig><p>
                  <italic>Fifth legs</italic> (Fig. <xref ref-type="fig" rid="F2">2I</xref>) reduced, symmetrical, uniramous, two-segmented with proximal segment cylindrical, distal segment proximally globose, forming long spiniform bipinnate apical process (Figs <xref ref-type="fig" rid="F2">2I</xref>, <xref ref-type="fig" rid="F4">4G, H</xref>).</p><p>
                  <italic>Male</italic>. Body slightly longer than female, average total length: 0.493 mm (<italic>n</italic> =10); length of prosome: 0.31 mm (Fig. <xref ref-type="fig" rid="F3">3A</xref>). Rostrum as in female. Urosome 5-segmented, representing 32% of total body length. First urosomite symmetrical; anal somite shortest. Caudal rami relatively short, symmetrical, caudal setae as in female.</p><p>Left and right antennules 24-segmented, lacking geniculation, slightly longer than in female when extended posteriorly; antennulary armature as in female. Mouthparts and swimming legs 1–4 as in female.</p><p>Fifth legs (Figs <xref ref-type="fig" rid="F3">3B</xref>, <xref ref-type="fig" rid="F4">4I–L</xref>) uniramous, asymmetrical. Left leg five-segmented, about as long as right counterpart; proximal segment widest of ramus, with inner margin expanded. Second, third, and fourth segments elongate, fourth with triangular plate on distomedial angle; distal segment with three terminal lamellae tapering distally plus subdistal subtriangular process, and with short seta inserted proximally on medial margin (Fig. <xref ref-type="fig" rid="F4">4J</xref>). Right fifth leg (Fig. <xref ref-type="fig" rid="F3">3B</xref>) four-segmented, first and second segments cylindrical, robust, unarmed. Third segment elongate and tapering. Fourth segment very slender and bifurcating distally into “C”-shaped structure furnished with 6–8 peg-like elements along bifurcation (Fig. <xref ref-type="fig" rid="F4">4L</xref>). End of subdistal process acute, opposite end with apical leaf-like expansion (Fig. <xref ref-type="fig" rid="F4">4K</xref>).</p><fig id="F3" position="float" orientation="portrait"><label>Figure 3.</label><caption><p>
                      <italic><tp:taxon-name><tp:taxon-name-part taxon-name-part-type="genus" reg="Stephos">Stephos</tp:taxon-name-part> <tp:taxon-name-part taxon-name-part-type="species" reg="fernandoi">fernandoi</tp:taxon-name-part></tp:taxon-name></italic> sp. n., adult male from Cozumel, Mexico. <bold>A</bold> habitus, lateral view <bold>B</bold> leg 5. L=left ramus, R= right ramus. Scale bars: <bold>A</bold> 100 μm; <bold>B</bold> 50 μm.</p></caption><graphic xmlns:xlink="http://www.w3.org/1999/xlink" xlink:href="zookeys-671-001-g003.jpg" position="float" orientation="portrait" xlink:type="simple" id="oo_133524.jpg"/></fig></tp:treatment-sec><tp:treatment-sec sec-type="etymology" id="SECID0EEKAE"><title>Etymology.</title><p>The new species is named after the Mexican carcinologist Dr. Fernando Alvarez (Instituto de Biología, <named-content xmlns:xlink="http://www.w3.org/1999/xlink" content-type="dwc:institutional_code" xlink:type="simple">UNAM</named-content>, Mexico), who has significantly contributed to the knowledge of the Mexican crustacean fauna, particularly from caves and anchialine habitats.</p></tp:treatment-sec><tp:treatment-sec sec-type="remarks" id="SECID0EJKAE"><title>Remarks.</title><p>The new species was included in the diverse stephid genus <italic><tp:taxon-name><tp:taxon-name-part taxon-name-part-type="genus" reg="Stephos">Stephos</tp:taxon-name-part></tp:taxon-name></italic> based on its possession of the following characters: 1) cephalosome and first pedigerous somite separate, pedigers 4–5 partially fused, 2) female urosome 4-segmented, male five-segmented; 3) caudal rami with 4 terminal setae (III–VI), dorsal caudal seta VII inserted on inner margin; 4) antennules 24-segmented in male and female, lacking geniculation in male; 5) female leg 5 uniramous, one or two-segmented, distal segment tapering, ornamented; 6) male fifth legs uniramous, strongly asymmetrical, modified into grasping organ, left leg five-segmented, with complex distal segment, right leg slender (<xref ref-type="bibr" rid="B7">Bradford-Grieve 1999</xref>).</p><p>Based on the morphology of the male fifth legs, <xref ref-type="bibr" rid="B7">Bradford-Grieve (1999)</xref> divided the species of <italic><tp:taxon-name><tp:taxon-name-part taxon-name-part-type="genus" reg="Stephos">Stephos</tp:taxon-name-part></tp:taxon-name></italic> into four distinct groups. The new species <italic><tp:taxon-name><tp:taxon-name-part taxon-name-part-type="genus" reg="Stephos">S.</tp:taxon-name-part> <tp:taxon-name-part taxon-name-part-type="species" reg="fernandoi">fernandoi</tp:taxon-name-part></tp:taxon-name></italic> can be assigned to “group IV” by its possession of a male right leg 5 with a narrow fourth segment. Currently, this group includes nine species: <italic><tp:taxon-name><tp:taxon-name-part taxon-name-part-type="genus" reg="Stephos">S.</tp:taxon-name-part> <tp:taxon-name-part taxon-name-part-type="species" reg="pentacanthos">pentacanthos</tp:taxon-name-part></tp:taxon-name></italic> Chen &amp; Zhang, 1965 from off China, <italic><tp:taxon-name><tp:taxon-name-part taxon-name-part-type="genus" reg="Stephos">S.</tp:taxon-name-part> <tp:taxon-name-part taxon-name-part-type="species" reg="tsuyazakiensis">tsuyazakiensis</tp:taxon-name-part></tp:taxon-name></italic> Tanaka, 1966 from Japan, <italic><tp:taxon-name><tp:taxon-name-part taxon-name-part-type="genus" reg="Stephos">S.</tp:taxon-name-part> <tp:taxon-name-part taxon-name-part-type="species" reg="rustadi">rustadi</tp:taxon-name-part></tp:taxon-name></italic> Strömgren, 1969 from Norway, <italic><tp:taxon-name><tp:taxon-name-part taxon-name-part-type="genus" reg="Stephos">S.</tp:taxon-name-part> <tp:taxon-name-part taxon-name-part-type="species" reg="morii">morii</tp:taxon-name-part></tp:taxon-name></italic> Greenwood, 1977 from Australia, <italic><tp:taxon-name><tp:taxon-name-part taxon-name-part-type="genus" reg="Stephos">S.</tp:taxon-name-part> <tp:taxon-name-part taxon-name-part-type="species" reg="pacificus">pacificus</tp:taxon-name-part></tp:taxon-name></italic> Ohtsuka &amp; Hiromi, 1987 from Japan, <italic><tp:taxon-name><tp:taxon-name-part taxon-name-part-type="genus" reg="Stephos">S.</tp:taxon-name-part> <tp:taxon-name-part taxon-name-part-type="species" reg="angulatus">angulatus</tp:taxon-name-part></tp:taxon-name></italic> Bradford-Grieve, 1999 from New Zealand, <italic><tp:taxon-name><tp:taxon-name-part taxon-name-part-type="genus" reg="Stephos">S.</tp:taxon-name-part> <tp:taxon-name-part taxon-name-part-type="species" reg="marsalensis">marsalensis</tp:taxon-name-part></tp:taxon-name></italic> Costanzo, Campolmi &amp; Zagami, 2000 from Italy, <italic><tp:taxon-name><tp:taxon-name-part taxon-name-part-type="genus" reg="Stephos">S.</tp:taxon-name-part> <tp:taxon-name-part taxon-name-part-type="species" reg="vivesi">vivesi</tp:taxon-name-part></tp:taxon-name></italic> Jaume, Boxshall &amp; Gràcia, 2008 from the Balearic Islands, and <italic><tp:taxon-name><tp:taxon-name-part taxon-name-part-type="genus" reg="Stephos">S.</tp:taxon-name-part> <tp:taxon-name-part taxon-name-part-type="species" reg="goejinensis">goejinensis</tp:taxon-name-part></tp:taxon-name></italic> Moon, Yeon &amp; Venmathi Maran, 2015 from Korea (see table 1 in <xref ref-type="bibr" rid="B7">Bradford-Grieve 1999</xref>; <xref ref-type="bibr" rid="B19">Jaume et al. 2008</xref>; <xref ref-type="bibr" rid="B26">Moon et al. 2015</xref>).</p><table-wrap id="T1" position="float" orientation="portrait"><label>Table 1.</label><caption><p>Armature formula of swimming legs 1-4. Roman numerals indicate spines and Arabic numerals are setae.</p></caption><table id="TID0EUMAC" rules="all"><tbody><tr><th rowspan="1" colspan="1"/><th rowspan="1" colspan="1">coxa</th><th rowspan="1" colspan="1">basis</th><th rowspan="1" colspan="1">exopod</th><th rowspan="1" colspan="1">endopod</th></tr><tr><td rowspan="1" colspan="1">leg 1</td><td rowspan="1" colspan="1">0-1</td><td rowspan="1" colspan="1">1-1</td><td rowspan="1" colspan="1">0-0; I-1; I,2,2</td><td rowspan="1" colspan="1">0,2,3</td></tr><tr><td rowspan="1" colspan="1">leg 2</td><td rowspan="1" colspan="1">0-1</td><td rowspan="1" colspan="1">0-0</td><td rowspan="1" colspan="1">I-1; I-1; III,I,4</td><td rowspan="1" colspan="1">0-1; 0,2,2</td></tr><tr><td rowspan="1" colspan="1">leg 3</td><td rowspan="1" colspan="1">0-1</td><td rowspan="1" colspan="1">0-0</td><td rowspan="1" colspan="1">I-1; I-1; III,I,4</td><td rowspan="1" colspan="1">0-1; 0-1; 0,2,2</td></tr><tr><td rowspan="1" colspan="1">leg 4</td><td rowspan="1" colspan="1">0-1</td><td rowspan="1" colspan="1">0-0</td><td rowspan="1" colspan="1">I-1; I-1; III,I,4</td><td rowspan="1" colspan="1">0-1; 0-1; 0,2,2</td></tr></tbody></table></table-wrap><p>The new species is the only one in this group with a right leg 5 ramus combining a distal segment (segment 4) with diverging processes set at right angles with acute tips plus a series of peg-like elements along the longest process (Fig. <xref ref-type="fig" rid="F4">4L</xref>). It differs from <italic><tp:taxon-name><tp:taxon-name-part taxon-name-part-type="genus" reg="Stephos">S.</tp:taxon-name-part> <tp:taxon-name-part taxon-name-part-type="species" reg="angulatus">angulatus</tp:taxon-name-part></tp:taxon-name></italic> because in this species, the processes are both apically rounded and the segment lacks the peg-like elements observed in the new species. The left ramus has a similar structure in both species, with segment 4 bearing a distal lobular process (<xref ref-type="bibr" rid="B7">Bradford-Grieve 1999</xref>, fig. 8; Fig. <xref ref-type="fig" rid="F4">4L</xref>) and three distal lamellae, but the new species has an additional subdistal process (Figs <xref ref-type="fig" rid="F3">3B</xref>, <xref ref-type="fig" rid="F4">4J</xref>). In <italic><tp:taxon-name><tp:taxon-name-part taxon-name-part-type="genus" reg="Stephos">S.</tp:taxon-name-part> <tp:taxon-name-part taxon-name-part-type="species" reg="marsalensis">marsalensis</tp:taxon-name-part></tp:taxon-name></italic>, the distal segment of right male P5 is unbranched (<xref ref-type="bibr" rid="B9">Costanzo et al. 2000</xref>, fig. 4d), thus diverging from the bifid condition found in <italic><tp:taxon-name><tp:taxon-name-part taxon-name-part-type="genus" reg="Stephos">S.</tp:taxon-name-part> <tp:taxon-name-part taxon-name-part-type="species" reg="fernandoi">fernandoi</tp:taxon-name-part></tp:taxon-name></italic>; also, the left leg has five lamellate hyaline processes on the distal segment vs. only three such processes in the new species. The anchialine <italic><tp:taxon-name><tp:taxon-name-part taxon-name-part-type="genus" reg="Stephos">S.</tp:taxon-name-part> <tp:taxon-name-part taxon-name-part-type="species" reg="vivesi">vivesi</tp:taxon-name-part></tp:taxon-name></italic> has a left leg with eight narrow lamellae and a relatively simple, spatulate distal segment of the right leg with two proximal processes (<xref ref-type="bibr" rid="B19">Jaume et al. 2008</xref>, fig. 2b–d), thus diverging from the pattern observed in the new species. The fifth leg of the new species differs from that of <italic><tp:taxon-name><tp:taxon-name-part taxon-name-part-type="genus" reg="Stephos">S.</tp:taxon-name-part> <tp:taxon-name-part taxon-name-part-type="species" reg="geojinensis">geojinensis</tp:taxon-name-part></tp:taxon-name></italic> in the number of lamellae on the distal segment of the left leg, three (Fig. <xref ref-type="fig" rid="F4">4J</xref>) vs. seven <!--PageBreak--><!--PageBreak-->long plus 13 short lamellae, and right leg with distal segment bifurcate, with both branches subequally long (Fig. <xref ref-type="fig" rid="F3">3B</xref>) vs. outer branch extremely long, inner branch reduced (<xref ref-type="bibr" rid="B26">Moon et al. 2015</xref>, fig. 4d). The same kind of distally asymmetrical right fifth leg is present in <italic><tp:taxon-name><tp:taxon-name-part taxon-name-part-type="genus" reg="Stephos">S.</tp:taxon-name-part> <tp:taxon-name-part taxon-name-part-type="species" reg="tsuyazakiensis">tsuyazakiensis</tp:taxon-name-part></tp:taxon-name></italic> (<xref ref-type="bibr" rid="B38">Tanaka 1966</xref>, fig. 1o), thus differing from the new species. In <italic><tp:taxon-name><tp:taxon-name-part taxon-name-part-type="genus" reg="Stephos">S.</tp:taxon-name-part> <tp:taxon-name-part taxon-name-part-type="species" reg="morii">morii</tp:taxon-name-part></tp:taxon-name></italic>, the right leg distal segment has a strong inner bulb-like process (<xref ref-type="bibr" rid="B15">Greenwood 1977</xref>, fig. 4g) which is absent in the new species; also, the left leg terminal segment has a long, distinctive spiniform process on subdistal position which is not present in <italic><tp:taxon-name><tp:taxon-name-part taxon-name-part-type="genus" reg="Stephos">S.</tp:taxon-name-part> <tp:taxon-name-part taxon-name-part-type="species" reg="fernandoi">fernandoi</tp:taxon-name-part></tp:taxon-name></italic> (Fig. <xref ref-type="fig" rid="F3">3B</xref>). In <italic><tp:taxon-name><tp:taxon-name-part taxon-name-part-type="genus" reg="Stephos">S.</tp:taxon-name-part> <tp:taxon-name-part taxon-name-part-type="species" reg="rustadi">rustadi</tp:taxon-name-part></tp:taxon-name></italic>, the right leg distal segment is chela-like, with an expanded inner margin and the left leg is clearly shorter that its right counterpart and has three distinctive hook-like processes (<xref ref-type="bibr" rid="B31">Strömgren 1969</xref>, fig. 3f), thus diverging from the fifth leg structure of the new species. In <italic><tp:taxon-name><tp:taxon-name-part taxon-name-part-type="genus" reg="Stephos">S.</tp:taxon-name-part> <tp:taxon-name-part taxon-name-part-type="species" reg="penthacanthos">penthacanthos</tp:taxon-name-part></tp:taxon-name></italic>, the right fifth leg has a spiniform process on the outer margin and the terminal segment is modified into a long, slender claw-like process, curved inwardly (<xref ref-type="bibr" rid="B8">Chen and Zhang 1965</xref>, fig. 20.5), thus differing from the spatulate distal segment described in the new species. In <italic><tp:taxon-name><tp:taxon-name-part taxon-name-part-type="genus" reg="Stephos">S.</tp:taxon-name-part> <tp:taxon-name-part taxon-name-part-type="species" reg="pacificus">pacificus</tp:taxon-name-part></tp:taxon-name></italic>, the right fifth leg distal segment is relatively simple, represented by an elongate, narrow unbranched structure (<xref ref-type="bibr" rid="B27">Ohtsuka and Hiromi 1987</xref>, fig. 3f), different from the pattern observed in the new species, clearly branched (Fig. <xref ref-type="fig" rid="F3">3B</xref>).</p><fig id="F4" position="float" orientation="portrait"><label>Figure 4.</label><caption><p>
                      <italic><tp:taxon-name><tp:taxon-name-part taxon-name-part-type="genus" reg="Stephos">Stephos</tp:taxon-name-part> <tp:taxon-name-part taxon-name-part-type="species" reg="fernandoi">fernandoi</tp:taxon-name-part></tp:taxon-name></italic> sp. n., from Cozumel, Mexico. SEM-processed specimens. Female. <bold>A</bold> habitus, semi-lateral view <bold>B</bold> same, lateral view, another specimen <bold>C</bold> rostrum, ventral view <bold>D</bold> antennule segments 9–13, spiniform seta on segment 12 arrowed <bold>E</bold> genital double-somite, ventral surface showing ornamentation (arrows) <bold>F</bold> caudal rami showing caudal setae II-VII, ventral view <bold>G</bold> distal segment of leg 5 <bold>H</bold> leg 5, ventral view. Male. <bold>I</bold> left leg 5 showing segmentation <bold>J</bold> same, detail of distal segment <bold>K</bold> right leg 5, distal segment, detail of apical end <bold>L</bold> right leg 5, distal segment. Scale bars <bold>A, B</bold> 100 μm; <bold>C, D, H, I</bold> 20 μm, <bold>E–G, L</bold> 10 μm; <bold>J, K</bold> 5 μm.</p></caption><graphic xmlns:xlink="http://www.w3.org/1999/xlink" xlink:href="zookeys-671-001-g004.jpg" position="float" orientation="portrait" xlink:type="simple" id="oo_133525.jpg"/></fig><p>The female fifth leg of <italic><tp:taxon-name><tp:taxon-name-part taxon-name-part-type="genus" reg="Stephos">S.</tp:taxon-name-part> <tp:taxon-name-part taxon-name-part-type="species" reg="fernandoi">fernandoi</tp:taxon-name-part></tp:taxon-name></italic> differs from that known in most species of <italic><tp:taxon-name><tp:taxon-name-part taxon-name-part-type="genus" reg="Stephos">Stephos</tp:taxon-name-part></tp:taxon-name></italic>, which has a medial seta and/or a row of spinules on the distal segment. It most closely resembles the fifth legs of the two species of <italic><tp:taxon-name><tp:taxon-name-part taxon-name-part-type="genus" reg="Miostephos">Miostephos</tp:taxon-name-part></tp:taxon-name></italic>, <italic><tp:taxon-name><tp:taxon-name-part taxon-name-part-type="genus" reg="Miostephos">M.</tp:taxon-name-part> <tp:taxon-name-part taxon-name-part-type="species" reg="cubrobex">cubrobex</tp:taxon-name-part></tp:taxon-name></italic> from Cuba (<xref ref-type="bibr" rid="B1">Bowman 1976</xref>, fig. 13) and <italic><tp:taxon-name><tp:taxon-name-part taxon-name-part-type="genus" reg="Miostephos">M.</tp:taxon-name-part> <tp:taxon-name-part taxon-name-part-type="species" reg="leamingtonensis">leamingtonensis</tp:taxon-name-part></tp:taxon-name></italic> from Bermuda (<xref ref-type="bibr" rid="B41">Yeatman 1980</xref>, fig. 5), both with an attenuated unarmed distal segment. The new species differs in the genus characters (i.e. three-segmented female urosome, six-segmented left male fifth leg, reduced male right fifth leg strongly resembling the female fifth leg) (<xref ref-type="bibr" rid="B1">Bowman 1976</xref>). In species of <italic><tp:taxon-name><tp:taxon-name-part taxon-name-part-type="genus" reg="Stephos">Stephos</tp:taxon-name-part></tp:taxon-name></italic>, the female genital double-somite has widely different patterns of ornamentation on the ventral and/or lateral surfaces, including rows of spinules with both symmetrical and asymmetrical arrangements (<xref ref-type="bibr" rid="B27">Ohtsuka and Hiromi 1987</xref>; <xref ref-type="bibr" rid="B7">Bradford-Grieve 1999</xref>; <xref ref-type="bibr" rid="B9">Costanzo et al. 2000</xref>), lack of surface ornamentation, as in <italic><tp:taxon-name><tp:taxon-name-part taxon-name-part-type="genus" reg="Stephos">S.</tp:taxon-name-part> <tp:taxon-name-part taxon-name-part-type="species" reg="canariensis">canariensis</tp:taxon-name-part></tp:taxon-name></italic> (<xref ref-type="bibr" rid="B4">Boxshall et al., 1990</xref>) or <italic><tp:taxon-name><tp:taxon-name-part taxon-name-part-type="genus" reg="Stephos">S.</tp:taxon-name-part> <tp:taxon-name-part taxon-name-part-type="species" reg="grieveae">grieveae</tp:taxon-name-part></tp:taxon-name></italic> (Kršinić, 2015) or a highly modified, strongly asymmetrical somite as in <italic><tp:taxon-name><tp:taxon-name-part taxon-name-part-type="genus" reg="Stephos">S.</tp:taxon-name-part> <tp:taxon-name-part taxon-name-part-type="species" reg="exumensis">exumensis</tp:taxon-name-part></tp:taxon-name></italic> (Fosshagen, 1970). The new species has a unique pattern combining a symmetrical genital double-somite with an ornamentation pattern represented by a set of 4 spiniform elements at each side of the genital operculum; this pattern has not been observed in any other species of <italic><tp:taxon-name><tp:taxon-name-part taxon-name-part-type="genus" reg="Stephos">Stephos</tp:taxon-name-part></tp:taxon-name></italic>.</p><fig id="F5" position="float" orientation="portrait"><label>Figure 5.</label><caption><p>Geographic distribution of <italic><tp:taxon-name><tp:taxon-name-part taxon-name-part-type="genus" reg="Stephos">Stephos</tp:taxon-name-part></tp:taxon-name></italic> female fifth leg groups <bold>A–F</bold>. Group <bold>A</bold> lateral seta present, segment apically elongate <bold>B</bold> lateral seta present, segment not apically elongate, short <bold>C</bold> lateral seta absent, segment apically elongate <bold>D</bold> lateral seta present, segment elongate, with additional segmental processes, branched or bifurcate <bold>E</bold> lateral seta absent, segment elongate, with outer segmental processes <bold>F</bold> lateral seta absent, segment short, apically truncate or blunt, leg rami symmetrical or asymmetrical.</p></caption><graphic xmlns:xlink="http://www.w3.org/1999/xlink" xlink:href="zookeys-671-001-g005.jpg" position="float" orientation="portrait" xlink:type="simple" id="oo_133526.jpg"/></fig></tp:treatment-sec><ref-list><ref id="B7"><mixed-citation xmlns:xlink="http://www.w3.org/1999/xlink" xlink:type="simple">
          <person-group><name name-style="western"><surname>Bradford-Grieve</surname><given-names>J</given-names></name></person-group> (<year>1999</year>) <article-title>New species of benthopelagic copepods of the genus <italic><tp:taxon-name><tp:taxon-name-part taxon-name-part-type="genus">Stephos</tp:taxon-name-part></tp:taxon-name></italic> (<tp:taxon-name><tp:taxon-name-part taxon-name-part-type="order">Calanoida</tp:taxon-name-part></tp:taxon-name>: <tp:taxon-name><tp:taxon-name-part taxon-name-part-type="family">Stephidae</tp:taxon-name-part></tp:taxon-name>) from Wellington Harbour, New Zealand.</article-title> <source>New Zealand Journal of Marine and Freshwater Research</source> <volume>33</volume>: <fpage>13</fpage>–<lpage>27</lpage>. <ext-link xlink:type="simple" ext-link-type="doi" xlink:href="10.1080/00288330.1999.9516853">https://doi.org/10.1080/00288330.1999.9516853</ext-link></mixed-citation></ref><ref id="B19"><mixed-citation xmlns:xlink="http://www.w3.org/1999/xlink" xlink:type="simple">
          <person-group><name name-style="western"><surname>Jaume</surname><given-names>D</given-names></name><name name-style="western"><surname>Boxshall</surname><given-names>GA</given-names></name><name name-style="western"><surname>Gràcia</surname><given-names>F</given-names></name></person-group> (<year>2008</year>) <article-title><italic><tp:taxon-name><tp:taxon-name-part taxon-name-part-type="genus">Stephos</tp:taxon-name-part></tp:taxon-name></italic> (<tp:taxon-name><tp:taxon-name-part taxon-name-part-type="subclass">Copepoda</tp:taxon-name-part></tp:taxon-name>: <tp:taxon-name><tp:taxon-name-part taxon-name-part-type="order">Calanoida</tp:taxon-name-part></tp:taxon-name>: <tp:taxon-name><tp:taxon-name-part taxon-name-part-type="family">Stephidae</tp:taxon-name-part></tp:taxon-name>) from Balearic caves (W Mediterranean).</article-title> <source>Systematics and Biodiversity</source> <volume>6</volume>: <fpage>503</fpage>–<lpage>520</lpage>. <ext-link xlink:type="simple" ext-link-type="doi" xlink:href="10.1017/S1477200008002764">https://doi.org/10.1017/S1477200008002764</ext-link> </mixed-citation></ref><ref id="B26"><mixed-citation xmlns:xlink="http://www.w3.org/1999/xlink" xlink:type="simple">
          <person-group><name name-style="western"><surname>Moon</surname><given-names>SY</given-names></name><name name-style="western"><surname>Youn</surname><given-names>SH</given-names></name><name name-style="western"><surname>Venmathi Maran</surname><given-names>BA</given-names></name></person-group> (<year>2015</year>) <article-title>Two new species of benthopelagic <italic><tp:taxon-name><tp:taxon-name-part taxon-name-part-type="genus">Stephos</tp:taxon-name-part></tp:taxon-name></italic> (<tp:taxon-name><tp:taxon-name-part taxon-name-part-type="subclass">Copepoda</tp:taxon-name-part></tp:taxon-name>, <tp:taxon-name><tp:taxon-name-part taxon-name-part-type="order">Calanoida</tp:taxon-name-part></tp:taxon-name>, <tp:taxon-name><tp:taxon-name-part taxon-name-part-type="family">Stephidae</tp:taxon-name-part></tp:taxon-name>) from Korea.</article-title> <source>ZooKeys</source> <volume>495</volume>: <fpage>21</fpage>–<lpage>40</lpage>. <ext-link xlink:type="simple" ext-link-type="doi" xlink:href="10.3897/zookeys.495.7862">https://doi.org/10.3897/zookeys.495.7862</ext-link></mixed-citation></ref><ref id="B9"><mixed-citation xmlns:xlink="http://www.w3.org/1999/xlink" xlink:type="simple">
          <person-group><name name-style="western"><surname>Costanzo</surname><given-names>G</given-names></name><name name-style="western"><surname>Campolmi</surname><given-names>M</given-names></name><name name-style="western"><surname>Zagami</surname><given-names>G</given-names></name></person-group> (<year>2000</year>) <article-title><italic><tp:taxon-name><tp:taxon-name-part taxon-name-part-type="genus">Stephos</tp:taxon-name-part> <tp:taxon-name-part taxon-name-part-type="species">marsalensis</tp:taxon-name-part></tp:taxon-name></italic> new species (<tp:taxon-name><tp:taxon-name-part taxon-name-part-type="subclass">Copepoda</tp:taxon-name-part></tp:taxon-name>, <tp:taxon-name><tp:taxon-name-part taxon-name-part-type="order">Calanoida</tp:taxon-name-part></tp:taxon-name>, <tp:taxon-name><tp:taxon-name-part taxon-name-part-type="family">Stephidae</tp:taxon-name-part></tp:taxon-name>) from coastal waters of Sicily, Italy.</article-title> <source>Journal of Plankton Research</source> <volume>22</volume>: <fpage>2007</fpage>–<lpage>2014</lpage>. <ext-link xlink:type="simple" ext-link-type="doi" xlink:href="10.1093/plankt/22.10.2007">https://doi.org/10.1093/plankt/22.10.2007</ext-link></mixed-citation></ref><ref id="B38"><mixed-citation xmlns:xlink="http://www.w3.org/1999/xlink" xlink:type="simple">
          <person-group><name name-style="western"><surname>Tanaka</surname><given-names>O</given-names></name></person-group> (<year>1966</year>) <article-title>Neritic <tp:taxon-name><tp:taxon-name-part taxon-name-part-type="subclass">Copepoda</tp:taxon-name-part></tp:taxon-name> <tp:taxon-name><tp:taxon-name-part taxon-name-part-type="order">Calanoida</tp:taxon-name-part></tp:taxon-name> from the north-west coast of Kyushu.</article-title> <source>Journal of the Marine Biological Association of India, Symposium on <tp:taxon-name><tp:taxon-name-part taxon-name-part-type="subphylum">Crustacea</tp:taxon-name-part></tp:taxon-name></source> <volume>1</volume>: <fpage>38</fpage>–<lpage>50</lpage>.</mixed-citation></ref><ref id="B15"><mixed-citation xmlns:xlink="http://www.w3.org/1999/xlink" xlink:type="simple">
          <person-group><name name-style="western"><surname>Greenwood</surname><given-names>JG</given-names></name></person-group> (<year>1977</year>) <article-title>Calanoid copepods of Moreton Bay (Queensland). 2. Families <tp:taxon-name><tp:taxon-name-part taxon-name-part-type="family">Calocalanidae</tp:taxon-name-part></tp:taxon-name> to <tp:taxon-name><tp:taxon-name-part taxon-name-part-type="family">Centropagidae</tp:taxon-name-part></tp:taxon-name>.</article-title> <source>Proceedings of the Royal Society of Queensland</source> <volume>88</volume>: <fpage>49</fpage>–<lpage>67</lpage>.</mixed-citation></ref><ref id="B31"><mixed-citation xmlns:xlink="http://www.w3.org/1999/xlink" xlink:type="simple">
          <person-group><name name-style="western"><surname>Strömgren</surname><given-names>T</given-names></name></person-group> (<year>1969</year>) <article-title>A new species of <italic><tp:taxon-name><tp:taxon-name-part taxon-name-part-type="genus">Stephos</tp:taxon-name-part></tp:taxon-name></italic> (<tp:taxon-name><tp:taxon-name-part taxon-name-part-type="subclass">Copepoda</tp:taxon-name-part></tp:taxon-name>, <tp:taxon-name><tp:taxon-name-part taxon-name-part-type="order">Calanoida</tp:taxon-name-part></tp:taxon-name>) from the Norwegian west coast.</article-title> <source>Sarsia</source> <volume>37</volume>: <fpage>1</fpage>–<lpage>8</lpage>. <ext-link xlink:type="simple" ext-link-type="doi" xlink:href="10.1080/00364827.1969.10411141">https://doi.org/10.1080/00364827.1969.10411141</ext-link></mixed-citation></ref><ref id="B8"><mixed-citation xmlns:xlink="http://www.w3.org/1999/xlink" xlink:type="simple">
          <person-group><name name-style="western"><surname>Chen</surname><given-names>QC</given-names></name><name name-style="western"><surname>Zhang</surname><given-names>SZ</given-names></name></person-group> (<year>1965</year>) <article-title>The planktonic copepods of the Yellow Sea and the East China Sea. 1. <tp:taxon-name><tp:taxon-name-part taxon-name-part-type="order">Calanoida</tp:taxon-name-part></tp:taxon-name>.</article-title> <source>Studia Marina Sinica</source> <volume>7</volume>: <fpage>20</fpage>–<lpage>131</lpage>.</mixed-citation></ref><ref id="B27"><mixed-citation xmlns:xlink="http://www.w3.org/1999/xlink" xlink:type="simple">
          <person-group><name name-style="western"><surname>Ohtsuka</surname><given-names>S</given-names></name><name name-style="western"><surname>Hiromi</surname><given-names>J</given-names></name></person-group> (<year>1987</year>) <article-title>Calanoid copepods collected from the near-bottom in Tanabe Bay on the Pacific coast of the middle Honshu, Japan. III. <tp:taxon-name><tp:taxon-name-part taxon-name-part-type="family">Stephidae</tp:taxon-name-part></tp:taxon-name>.</article-title> <source>Publications of the Seto Marine Biological Laboratory</source> <volume>32</volume>: <fpage>219</fpage>–<lpage>232</lpage>.</mixed-citation></ref><ref id="B1"><mixed-citation xmlns:xlink="http://www.w3.org/1999/xlink" xlink:type="simple">
          <person-group><name name-style="western"><surname>Bowman</surname><given-names>TE</given-names></name></person-group> (<year>1976</year>) <article-title><italic><tp:taxon-name><tp:taxon-name-part taxon-name-part-type="genus">Miostephos</tp:taxon-name-part> <tp:taxon-name-part taxon-name-part-type="species">cubrobex</tp:taxon-name-part></tp:taxon-name></italic>, a n. gen. and sp. of copepod from an anchialine pool in Cuba (<tp:taxon-name><tp:taxon-name-part taxon-name-part-type="order">Calanoida</tp:taxon-name-part></tp:taxon-name>, <tp:taxon-name><tp:taxon-name-part taxon-name-part-type="family">Stephidae</tp:taxon-name-part></tp:taxon-name>).</article-title> <source>Proceedings of the Biological Society of Washington</source> <volume>89</volume>: <fpage>185</fpage>–<lpage>190</lpage>.</mixed-citation></ref><ref id="B41"><mixed-citation xmlns:xlink="http://www.w3.org/1999/xlink" xlink:type="simple">
          <person-group><name name-style="western"><surname>Yeatman</surname><given-names>H</given-names></name></person-group> (<year>1980</year>) <article-title><italic><tp:taxon-name><tp:taxon-name-part taxon-name-part-type="genus">Miostephos</tp:taxon-name-part> <tp:taxon-name-part taxon-name-part-type="species">leamingtonensis</tp:taxon-name-part></tp:taxon-name></italic>, a new species of copepod from Bermuda.</article-title> <source>Journal of the Tennessee Academy of Science</source> <volume>55</volume>: <fpage>20</fpage>–<lpage>21</lpage>.</mixed-citation></ref><ref id="B4"><mixed-citation xmlns:xlink="http://www.w3.org/1999/xlink" xlink:type="simple">
          <person-group><name name-style="western"><surname>Boxshall</surname><given-names>GA</given-names></name><name name-style="western"><surname>Stock</surname><given-names>JH</given-names></name><name name-style="western"><surname>Sánchez</surname><given-names>E</given-names></name></person-group> (<year>1990</year>) <article-title>A new species of <italic><tp:taxon-name><tp:taxon-name-part taxon-name-part-type="genus">Stephos</tp:taxon-name-part></tp:taxon-name></italic> Scott, 1892 (<tp:taxon-name><tp:taxon-name-part taxon-name-part-type="subclass">Copepoda</tp:taxon-name-part></tp:taxon-name>: <tp:taxon-name><tp:taxon-name-part taxon-name-part-type="order">Calanoida</tp:taxon-name-part></tp:taxon-name>) from and anchialine lava pool on Lanzarote, Canary Islands.</article-title> <source>Stygologia</source> <volume>5</volume>: <fpage>33</fpage>–<lpage>41</lpage>.</mixed-citation></ref></ref-list></tp:taxon-treatment>
